# Supplementary material for: Knowledge and Treatment of Asymptomatic Hyperuricemia Versus Gout Among Physicians in Saudi Arabia: A Cross-Sectional Survey
Source: Healthcare (Basel). 2025 Oct 27;13(21):2719. doi: 10.3390/healthcare13212719 (PMC12607793; doi:10.3390/healthcare13212719)
Supplement: Supplementary file 1 [file healthcare-13-02719-s001.zip]

Archive with 1 entries (1 files):
- healthcare-3893903-supplementary.pdf
